# Supplementary material for: Inference of Subpathway Activity Profiles Reveals Metabolism Abnormal Subpathway Regions in Glioblastoma Multiforme
Source: Front Oncol. 2020 Sep 11;10:1549. doi: 10.3389/fonc.2020.01549 (PMC7533644; doi:10.3389/fonc.2020.01549)
Supplement: Supplementary file 1 [file Table_1.xls]

## Sheet: Sheet1
Table S1. Results of identified 25 GBM-related metabolic subpathways
Subpathwayid	PathwayName	Genes	GSE16011_logFC	GSE4290_logFC	TCGA_GBM_logFC	GSE16011_adj.P.Val	GSE4290_adj.P.Val	TCGA_GBM_adj.P.Val
00670_1	One carbon pool by folate	FTCD GART MTHFD2 MTHFD2L DHFR DHFR2 MTHFR MTHFD1 MTHFS AMT MTFMT ALDH1L1 ALDH1L2 MTHFD1L ATIC TYMS MTR SHMT1 SHMT2	0.420498	0.433947	0.461439	0.000105769	1.04281e-11	0.000476837
00250_1	Alanine, aspartate and glutamate metabolism	NIT2 ASNS NAT8L IL4I1 GOT1 GOT2 DDO ASS1 ADSSL1 ADSS ASL ADSL CAD ASPA RIMKLA RIMKLB FOLH1	-0.255112	-0.29336	-0.442208	0.0160301	1.44326e-05	0.00159956
00510_10	N-Glycan biosynthesis	ALG14 DPM3 DPM2 ALG6 ALG3 DOLPP1 MOGS STT3B STT3A ALG5 ALG1 ALG13 DPM1 DPAGT1 DOLK DAD1 DDOST RPN1 RPN2 TUSC3 ALG8 ALG10B ALG10	0.660736	0.51362	0.628857	4.86758e-06	6.23745e-08	0.00182251
00061_2	Fatty acid biosynthesis	FASN OLAH OXSM MCAT ACACA ACACB ACSL1 ACSL3 ACSL4 ACSBG1 ACSL6 ACSL5 ACSBG2	-0.382959	-0.464273	-0.492035	0.000279281	3.03879e-09	0.00182251
00220_2	Arginine biosynthesis	GLS2 GLS GLUL CPS1 OTC ASS1 ARG1 ARG2 NAGS ACY1 NOS1 NOS2 NOS3 GLUD1 GLUD2 GOT1 GOT2 GPT GPT2	-0.458818	-0.490352	-0.428956	1.16506e-05	1.04281e-11	0.00250515
00564_6	Glycerophospholipid metabolism	PTDSS2 PTDSS1 LPCAT3 LPCAT4 LPCAT2 LPCAT1 CEPT1 CHPT1 PCYT1A PCYT1B PCYT2 PLAAT3 PLA2G4B PLA2G4E PLB1 PLA2G4F PLA2G2D PLA2G4D PLA2G2E PLA2G2C PLA2G3 PLA2G1B PLA2G2A PLA2G4A PLA2G5 PLA2G2F PLA2G12A PLA2G6 PLA2G10 PLA2G12B PLA2G4C JMJD7-PLA2G4B DGKK DGKA DG	-0.142069	-0.101524	-0.369071	0.0356539	0.0134463	0.00250515
00230_5	Purine metabolism	PRPS1L1 PRPS1 PRPS2 PPAT GART PGM2 NUDT5 NUDT9 ADPRM PGM1	0.485643	0.401662	0.628071	0.0011086	1.05937e-05	0.00250515
00430_2	Taurine and hypotaurine metabolism	CDO1 ADO GADL1 CSAD GAD1 GAD2	-0.526543	-0.369547	-0.618935	0.000969175	1.20884e-05	0.00408778
00230_6	Purine metabolism	GART ATIC ADSL PAICS APRT	0.764073	0.786411	0.691023	1.3859e-05	5.30653e-12	0.0048359
00260_5	Glycine, serine and threonine metabolism	SRR AGXT PHGDH CBS PSAT1 PSPH SHMT1 SHMT2 SDS SDSL GRHPR GLYCTK PGAM4 PGAM1 PGAM2 BPGM	0.441959	0.173505	0.481361	0.000683851	0.0157486	0.0070866
00601_8	Glycosphingolipid biosynthesis - lacto and neolacto series	B4GALT4 B4GALT3 B4GALT2 FUT4 FUT7 FUT3 FUT5 FUT6 ST8SIA1 ST3GAL6 FUT9 B3GNT3 B3GNT2 B3GNT4 B4GALT1 ABO FUT1 FUT2 B3GNT5 B3GALT1 B3GALT2 B3GALT5 ST3GAL3 ST3GAL4 A4GALT B3GALNT1	-0.332865	-0.149651	-0.306243	0.000165561	0.00204575	0.00876933
00604_5	Glycosphingolipid biosynthesis - ganglio series	ST8SIA5 ST6GALNAC3 ST6GALNAC4 ST3GAL5 B4GALNT1 B3GALT4 ST3GAL1 ST3GAL2 ST6GALNAC6 ST6GALNAC5	-0.396507	-0.461773	-0.440243	0.00363625	1.52111e-08	0.0146154
00531_2	Glycosaminoglycan degradation	GNS GALNS GLB1 HEXA HEXB	0.837199	0.550238	0.704447	0.000125909	3.33445e-07	0.0156147
00640_1	Propanoate metabolism	ALDH6A1 ACACA ACACB MLYCD ABAT ACAT1 ACAT2	-0.428208	-0.444322	-0.501169	0.00907722	3.09654e-06	0.01774
00052_2	Galactose metabolism	AKR1B1 AKR1B10 GLA GCK HK1 HK2 HK3 HKDC1 LCT GLB1 PGM1 PGM2 B4GALT1 LALBA B4GALT2 GALE UGP2 GALT G6PC G6PC2 G6PC3 GALK1 GALM	0.327867	0.219552	0.459537	0.00459031	0.00102993	0.0179166
00620_1	Pyruvate metabolism	PDHA1 PDHA2 PDHB PCK1 PCK2 PKLR PKM GLO1 LDHD HAGH PC ME2 ME3 ME1 MDH1 MDH2 LDHAL6A LDHA LDHB LDHC LDHAL6B FH	-0.296174	-0.286808	-0.423511	0.00172455	9.12353e-05	0.0222804
00330_1	Arginine and proline metabolism	ARG1 ARG2 GATM GAMT CKB CKM CKMT1B CKMT2 CKMT1A AZIN2 AGMAT NOS1 NOS2 NOS3 OAT ODC1	-0.417897	-0.465127	-0.35695	0.000125909	2.90298e-11	0.0222804
00760_2	Nicotinate and nicotinamide metabolism	NUDT12 QPRT ENPP1 ENPP3 NMRK2 NMRK1 NMNAT2 NMNAT3 NMNAT1 NADSYN1 NAPRT PNP NAMPT BST1 CD38 NNMT NADK2 NADK NNT NT5C3B NT5C2 NT5C NT5E NT5C3A NT5M NT5C1A NT5C1B	0.216954	0.252601	0.303041	0.0101423	5.61275e-06	0.0225588
00980_11	Metabolism of xenobiotics by cytochrome P450	HSD11B1 AKR1C1 CBR1 CBR3 CYP2A6 CYP1A1 CYP2A13 CYP2D6 CYP2E1 CYP3A4	-0.428255	-0.441894	-0.494985	0.000961971	4.38685e-08	0.0226894
00062_8	Fatty acid elongation	HSD17B12 TECR HACD2 HACD4 HACD3 HACD1 ACOT2 ACOT7 THEM4 ACOT4 THEM5 ACOT1 ELOVL2 ELOVL5 ELOVL1 ELOVL4 ELOVL6 ELOVL7 ELOVL3	-0.401297	-0.36329	-0.406596	0.000961971	1.25921e-07	0.0228823
00100_6	Steroid biosynthesis	DHCR24 LSS TM7SF2 MSMO1 CYP51A1 SQLE	-0.487629	-0.448863	-0.547303	0.00525848	8.95855e-05	0.0241493
00140_10	Steroid hormone biosynthesis	CYP11A1 HSD3B1 HSD3B2 CYP17A1 SULT2B1 STS CYP1A1 CYP1A2 CYP3A7 CYP3A5 AKR1C3 CYP21A2 CYP11B1 CYP11B2 HSD17B3 HSD17B2 HSD17B8 HSD17B6 HSD11B1 AKR1C4 AKR1D1 SRD5A1 SRD5A2 SRD5A3 CYP19A1 UGT2B11 UGT2A1 UGT2B28 UGT1A10 UGT1A8 UGT1A7 UGT1A6 UGT1A5 UGT1A9 UGT1A	-0.30649	-0.257763	-0.400839	0.0011086	1.05937e-05	0.02966
00900_1	Terpenoid backbone biosynthesis	MVK ACAT1 ACAT2 HMGCS1 HMGCS2 HMGCR PMVK	-0.434415	-0.364215	-0.536742	0.00876728	0.000277656	0.0297679
00510_7	N-Glycan biosynthesis	MAN1A2 MAN1B1 MAN1A1 MAN1C1 GANAB MOGS STT3B STT3A DAD1 DDOST RPN1 RPN2 TUSC3	0.660869	0.407146	0.434412	0.000121883	1.43396e-05	0.0432192
00562_8	Inositol phosphate metabolism	PIP4K2A PIP4K2C PIP4K2B INPP5B OCRL INPP5E SYNJ1 SYNJ2 IPMK PTEN MINPP1 ITPKA ITPKB ITPKC INPP5J INPP5A INPP5K INPP1 IMPA1 IMPA2 IMPAD1 MIOX PI4KA PI4KB PI4K2B PI4K2A PIP5KL1 PIP5K1C PIP5K1A PIP5K1B PIK3C3 MTM1 MTMR8 MTMR14 MTMR1 MTMR3 MTMR2 MTMR6 MTMR7 M	-0.303907	-0.289305	-0.443972	7.20979e-05	8.00584e-09	0.00146637
