# Supplementary material for: Inference of Subpathway Activity Profiles Reveals Metabolism Abnormal Subpathway Regions in Glioblastoma Multiforme
Source: Front Oncol. 2020 Sep 11;10:1549. doi: 10.3389/fonc.2020.01549 (PMC7533644; doi:10.3389/fonc.2020.01549)
Supplement: Supplementary file 2 [file Table_2.xls]

## Sheet: Sheet1
Table S2. IDH mutation-related metabolic subpathway
IDH-mutant GBMs vs Normal
Subpathwayid	PathwayName	Genes	logFC	P.Value
00982_2	Drug metabolism - cytochrome P450	FMO1 FMO2 FMO3 FMO4 FMO5 CYP3A4 CYP2D6 CYP2C9	-0.59506	0.00240425
00120_9	Primary bile acid biosynthesis	AMACR ACOX2 HSD17B4 SCP2	-0.655592	0.00403463
00860_2	Porphyrin and chlorophyll metabolism	GUSB UGT2B11 UGT2A1 UGT2B28 UGT1A10 UGT1A8 UGT1A7 UGT1A6 UGT1A5 UGT1A9 UGT1A4 UGT1A1 UGT1A3 UGT2A2 UGT2B4 UGT2B7 UGT2B10 UGT2B15 UGT2B17 UGT2A3 BLVRA BLVRB HMOX1 HMOX2	-0.534921	0.00622866
00630_1	Glyoxylate and dicarboxylate metabolism	HYI HOGA1 HAO2 HAO1 GRHPR PGP AGXT SHMT1 SHMT2 DLD GCSH GLDC AMT GLYCTK	-0.461223	0.00736304
00062_9	Fatty acid elongation	ECHS1 HADHA HADH ACAA2 HADHB MECR PPT1 PPT2	-0.460736	0.0132482
00380_2	Tryptophan metabolism	EHHADH HADH ACAT1 ACAT2 ECHS1 HADHA GCDH OGDH OGDHL	-0.439455	0.0139875
00071_1	Fatty acid degradation	ACADSB ACADS EHHADH HADH ECHS1 HADHA ACADM ACAT1 ACAT2 ACAA2 ACAA1 HADHB ACADL GCDH ACOX1 ACOX3 ACADVL	-0.386111	0.0247576
00260_5	Glycine, serine and threonine metabolism	SRR AGXT PHGDH CBS PSAT1 PSPH SHMT1 SHMT2 SDS SDSL GRHPR GLYCTK PGAM4 PGAM1 PGAM2 BPGM	-0.446594	0.0255463
00120_11	Primary bile acid biosynthesis	SCP2 SLC27A5 BAAT ACOX2 HSD17B4 ACOT8	-0.498823	0.0261687
00340_5	Histidine metabolism	HAL CNDP2 CARNS1 ALDH2 ALDH1B1 ALDH9A1 ALDH3A2 ALDH7A1 MAOA MAOB ALDH3A1 ALDH1A3 ALDH3B1 ALDH3B2 AOC1 HNMT CNDP1 HDC	-0.398474	0.0302679
00030_2	Pentose phosphate pathway	GPI DERA PRPS1L1 PRPS1 PRPS2 PGM2 RBKS TKT TKTL1 TKTL2 RPIA RPE RPEL1 ALDOA ALDOB ALDOC PFKL PFKM PFKP FBP1 FBP2 PGD PGLS G6PD IDNK TALDO1 PGM1 H6PD	-0.357086	0.0312668
00280_7	Valine, leucine and isoleucine degradation	ACAT1 ACAT2 HMGCS1 HMGCS2 OXCT1 OXCT2 HMGCL HMGCLL1 AUH ACAA2 ACAA1 HADHB EHHADH HADH ECHS1 HADHA MCEE PCCA PCCB AOX1 ALDH2 ALDH1B1 ALDH9A1 ALDH3A2 ALDH7A1 ALDH6A1 ABAT HSD17B10 HIBADH AACS AGXT2	-0.324557	0.0444048
00330_11	Arginine and proline metabolism	PYCR2 PYCR1 PYCR3 PRODH P4HA3 P4HA1 P4HA2 PRODH2 ALDH4A1 GOT1 GOT2 LAP3	-0.348351	0.0454582
IDH-mutant GBMs vs IDH-WT GBMs
Subpathwayid	PathwayName	Genes	logFC	P.Value
00260_2	Glycine, serine and threonine metabolism	CHDH ALDH7A1 BHMT DMGDH PIPOX SARDH GNMT	-0.350244	0.00678093
00630_1	Glyoxylate and dicarboxylate metabolism	HYI HOGA1 HAO2 HAO1 GRHPR PGP AGXT SHMT1 SHMT2 DLD GCSH GLDC AMT GLYCTK	-0.271978	0.0075298
00260_1	Glycine, serine and threonine metabolism	SRR AGXT GAMT DMGDH CBS CTH GATM PSAT1 PIPOX SARDH PSPH SHMT1 SHMT2 DAO GCAT SDS SDSL GLDC ALAS1 ALAS2 GRHPR AMT DLD GNMT AGXT2	-0.258234	0.00851374
00120_11	Primary bile acid biosynthesis	SCP2 SLC27A5 BAAT ACOX2 HSD17B4 ACOT8	-0.306789	0.0332568
00640_5	Propanoate metabolism	ALDH6A1 MCEE PCCA PCCB ECHDC1 ACSS3 ACSS2 ACSS1 ACADM MMUT SUCLG2 SUCLG1 SUCLA2 DBT	-0.258877	0.0352651
00640_4	Propanoate metabolism	ALDH6A1 PCCA PCCB ECHDC1 ACSS3 ACSS2 ACSS1 LDHAL6A LDHA LDHB LDHC LDHAL6B ACADM DLD BCKDHA BCKDHB DBT	-0.231172	0.0438805
00280_2	Valine, leucine and isoleucine degradation	DLD BCKDHA BCKDHB BCAT1 BCAT2 ACADSB ACADM DBT ACADS ACAD8	-0.21561	0.0494882
